# Supplementary material for: Genetic Insights into Biofilm Formation by a Pathogenic Strain of Vibrio harveyi
Source: Microorganisms. 2024 Jan 17;12(1):186. doi: 10.3390/microorganisms12010186 (PMC10820411; doi:10.3390/microorganisms12010186)
Supplement: Supplementary file 1 [file microorganisms-12-00186-s001.zip]

Archive with 1 entries (1 files):
- microorganisms-2764938-supplementary.pdf
